# Supplementary material for: Dual Combined Real-Time Reverse Transcription Polymerase Chain Reaction Assay for the Diagnosis of Lyssavirus Infection
Source: PLoS Negl Trop Dis. 2016 Jul 5;10(7):e0004812. doi: 10.1371/journal.pntd.0004812 (PMC4933377; doi:10.1371/journal.pntd.0004812)
Supplement: S2 Table — (XLSX) [file pntd.0004812.s003.xlsx]

## Sheet: Description of New World RABV
	S2 Table: Description of RABV isolates originated from New World region and used for the multiple alignment in S1 Fig, corresponding to the in silico evaluation of primers and probes of the pan-RABV RT-qPCR assay.
	Title	Accession Number	Species	Country	Year	Identification
	Rabies virus strain SHBRV-18, complete genome	AY705373	Human	USA	1983	SHBRV-18
	Rabies virus viral cRNA, complete genome, strain: BR-Pfx1	AB362483	Fox (Dusicyon_sp.)	Brazil	2002	BR-Pfx1
	Rabies virus viral cRNA, complete genome, isolate: BR-AL1	AB519641	Artibeus_lituratus_(bats)	Brazil	1998	BR-AL1
	Rabies virus viral cRNA, complete genome, isolate: BR-DR1	AB519642	Desmodus_rotundus_(bats)	Brazil	2000	BR-DR1
	Rabies virus viral cRNA, complete genome, strain: 1088	AB645847	Woodchuck_(Marmota_monax_)	USA	NAa	1088
	Rabies virus viral cRNA, complete genome, isolate: BRdg335	AB517659	Dog_(Canis_lupus_familiaris)	Brazil	2003	BRdg335
	Rabies virus isolate SM5079, complete genome	JQ685893	striped_skunk_(Mephitis_mephitis)	USA, AZ/Flagstaff	2001	SM5079
	Rabies virus isolate CA982, complete genome	JQ685894	striped_skunk_(Mephitis_mephitis)	USA, CA	1994	CA982
	Rabies virus isolate WA1185, complete genome	JQ685895	Lasionycteris_noctivagans	USA, WA	2003	WA1185
	Rabies virus isolate SM5442, complete genome	JQ685897	Eptesicus_fuscus	USA, AZ/Flagstaff	2001	SM5442
	Rabies virus isolate A093500, complete genome	JQ685898	Eptesicus_fuscus	USA, AZ/Flagstaff	2009	A093500
	Rabies virus isolate A10-0515, complete genome	JQ685899	gray_fox_(Urocyon_cinereoargenteus)	USA, AZ/Flagstaff	2009	A10-0515
	Rabies virus isolate FL769, complete genome	JQ685900	Lasiurus_seminolus	USA, FL	2003	FL769
	Rabies virus isolate RAC, complete genome	JQ685901	North_American_raccoon_(Procyon_lotor)	USA, GA	2003	RAC
	Rabies virus isolate TN209, complete genome	JQ685902	Lasiurus_borealis	USA, TN	2005	TN209
	Rabies virus isolate CA04148, complete genome	JQ685903	Eptesicus_fuscus	USA, CA	2004	CA04148
	Rabies virus isolate SM5081, complete genome	JQ685904	striped_skunk_(Mephitis_mephitis)	USA, AZ/Flagstaff	2001	SM5081
	Rabies virus isolate FL385, complete genome	JQ685905	Tadarida_brasiliensis	USA, FL	2003	FL385
	Rabies virus isolate SM3849, complete genome	JQ685907	Eptesicus_fuscus	USA, AZ/Flagstaff	1996	SM3849
	Rabies virus isolate CA100, complete genome	JQ685909	Eptesicus_fuscus	USA, CA	2005	CA100
	Rabies virus isolate TX5960, complete genome	JQ685910	Lasiurus_xanthinus	USA, TX	2002	TX5960
	Rabies virus isolate SM5077, complete genome	JQ685911	striped_skunk_(Mephitis_mephitis)	USA, AZ/Flagstaff	2001	SM5077
	Rabies virus isolate AZBAT-6763, complete genome	JQ685913	Eptesicus_fuscus	USA, AZ	1985	AZBAT-6763
	Rabies virus isolate TX4904, complete genome	JQ685915	Lasiurus_intermedius	USA, TX	2002	TX4904
	Rabies virus isolate FL1010, complete genome	JQ685916	Lasiurus_intermedius	USA, FL	2002	FL1010
	Rabies virus isolate CO-Coyot-2010, complete genome	JQ685917	Coyote_(Canis_latrans)	USA, CO	2010	CO-Coyot-2010
	Rabies virus isolate OR05506, complete genome	JQ685918	gray_fox_(Urocyon_cinereoargenteus)	USA, OR	2010	OR05506
	Rabies virus isolate NJ2262, complete genome	JQ685919	Lasiurus_borealis	USA, NJ	2005	NJ2262
	Rabies virus isolate EF, complete genome	JQ685920	Eptesicus_fuscus	USA, PA	1984	EF
	Rabies virus isolate FL1078, complete genome	JQ685921	Myotis_austroriparius	USA, FL	2001	FL1078
	Rabies virus isolate TN186, complete genome	JQ685922	Perimyotis_subflavus	USA, TN	2005	TN186
	Rabies virus isolate SM4871, complete genome	JQ685923	Eptesicus_fuscus	USA, AZ/Flagstaff	1999	SM4871
	Rabies virus isolate WAEF03, complete genome	JQ685925	Eptesicus_fuscus	USA, WA	2004	WAEF03
	Rabies virus isolate MEXSK3644, complete genome	JQ685929	Spilogale_putorius_(Spotted_skunk)	Mexico	2009	MEXSK3644
	Rabies virus isolate WA0173, complete genome	JQ685931	Eptesicus_fuscus	USA, WA	2000	WA0173
	Rabies virus isolate SM5076, complete genome	JQ685932	striped_skunk_(Mephitis_mephitis)	USA, AZ/Flagstaff	2001	SM5076
	Rabies virus isolate SM5950, complete genome	JQ685933	gray_fox_(Urocyon_cinereoargenteus)	USA, AZ/Flagstaff	2004	SM5950
	Rabies virus isolate 2401, complete genome	JQ685934	gray_fox_(Urocyon_cinereoargenteus)	USA, AZ/Flagstaff	2009	2401
	Rabies virus isolate A10-0514, complete genome	JQ685938	striped_skunk_(Mephitis_mephitis)	USA, AZ/Flagstaff	2009	A10-0514
	Rabies virus isolate SM5100, complete genome	JQ685940	striped_skunk_(Mephitis_mephitis)	USA, AZ/Flagstaff	2001	SM5100
	Rabies virus isolate SM1545, complete genome	JQ685941	striped_skunk_(Mephitis_mephitis)	USA, AZ/Flagstaff	2005	SM1545
	Rabies virus isolate AZBAT-65094, complete genome	JQ685942	Eptesicus_fuscus	USA, AZ	1981	AZBAT-65094
	Rabies virus isolate A10-0511, complete genome	JQ685943	gray_fox_(Urocyon_cinereoargenteus)	USA, AZ/Flagstaff	2009	A10-0511
	Rabies virus isolate NC839, complete genome	JQ685944	striped_skunk_(Mephitis_mephitis)	USA, TN	1984	NC839
	Rabies virus isolate SM6709, complete genome	JQ685945	cat_(Felis_catus)	USA, AZ/Flagstaff	2005	SM6709
	Rabies virus isolate SM4862, complete genome	JQ685946	Eptesicus_fuscus	USA, AZ/Flagstaff	1999	SM4862
	Rabies virus isolate TN310, complete genome	JQ685947	Lasiurus_cinereus	USA, TN	2004	TN310
	Rabies virus isolate OR05455, complete genome	JQ685948	gray_fox_(Urocyon_cinereoargenteus)	USA, OR	2010	OR05455
	Rabies virus isolate A093504, complete genome	JQ685950	Eptesicus_fuscus	USA, AZ/Flagstaff	2009	A093504
	Rabies virus isolate A02-2971, complete genome	JQ685952	Parastrellus_hesperus	USA, CA	2002	A02-2971
	Rabies virus isolate 3645DR, complete genome	JQ685953	Human	Mexico	2009	3645DR
	Rabies virus isolate MEXSK13938, complete genome	JQ685954	Spilogale_putorius_(Spotted_skunk)	Mexico	2007	MESK13938
	Rabies virus isolate AZ4490, complete genome	JQ685955	Myotis_yumanensis	USA, AZ	2005	AZ4490
	Rabies virus isolate AZBAT-7453, complete genome	JQ685956	Eptesicus_fuscus	USA, AZ	1975	AZBAT-7453
	Rabies virus isolate OR8767, complete genome	JQ685957	gray_fox_(Urocyon_cinereoargenteus)	USA, OR	2005	OR8767
	Rabies virus isolate SM5101, complete genome	JQ685958	striped_skunk_(Mephitis_mephitis)	USA, AZ/Flagstaff	2001	SM5101
	Rabies virus isolate SM5451, complete genome	JQ685959	striped_skunk_(Mephitis_mephitis)	USA, AZ/Flagstaff	2001	SM5451
	Rabies virus isolate SM4872, complete genome	JQ685960	striped_skunk_(Mephitis_mephitis)	USA, AZ/Flagstaff	2001	SM4872
	Rabies virus isolate AZ10-140, complete genome	JQ685961	Eptesicus_fuscus	USA, AZ/Flagstaff	2010	AZ10-140
	Rabies virus isolate SM5441, complete genome	JQ685962	striped_skunk_(Mephitis_mephitis)	USA, AZ/Flagstaff	2001	SM5441
	Rabies virus isolate Coati-3639, complete genome	JQ685963	Coati_(Nasua_narica)	Mexico, Cancun	2009	Coati-3639
	Rabies virus isolate SM5596, complete genome	JQ685964	striped_skunk_(Mephitis_mephitis)	USA, AZ/Flagstaff	2004	SM5596
	Rabies virus isolate A02-2972, complete genome	JQ685965	Parastrellus_hesperus	USA, AZ	2002	A02-2972
	Rabies virus isolate SM5470, complete genome	JQ685966	striped_skunk_(Mephitis_mephitis)	USA, AZ/Flagstaff	2001	SM5470
	Rabies virus isolate NC1234, complete genome	JQ685967	striped_skunk_(Mephitis_mephitis)	USA	NA	NC1234
	Rabies virus isolate A10-0512, complete genome	JQ685968	striped_skunk_(Mephitis_mephitis)	USA, AZ/Flagstaff	2009	A10-0512
	Rabies virus isolate SM5440, complete genome	JQ685969	striped_skunk_(Mephitis_mephitis)	USA, AZ/Flagstaff	2001	SM5440
	Rabies virus isolate CASK2, complete genome	JQ685970	striped_skunk_(Mephitis_mephitis)	USA, CA	1974	CASK2
	Rabies virus isolate AZ3003, complete genome	JQ685971	Antrozous_pallidus	USA, AZ	2009	AZ3003
	Rabies virus isolate A11-1043, complete genome	JQ685973	Coyote_(Canis_latrans)	USA, OR	2011	A11-1043
	Rabies virus isolate SM3844, complete genome	JQ685974	Eptesicus_fuscus	USA, AZ/Flagstaff	1995	SM3844
	Rabies virus isolate MEXSK3636, complete genome	JQ685975	Spilogale_putorius_(Spotted_skunk)	Mexico	2009	MEXSK3636
	a NA: Not available
